# Supplementary material for: The Nordic Nutrition Recommendations 2022 – food consumption and nutrient intake in the adult population of the Nordic and Baltic countries
Source: Food Nutr Res. 2022 Jun 8;66:10.29219/fnr.v66.8572. doi: 10.29219/fnr.v66.8572 (PMC9199833; doi:10.29219/fnr.v66.8572)
Supplement: The Nordic Nutrition Recommendations 2022 – food consumption and nutrient intake in the adult population of the Nordic and Baltic countries [file FNR-66-8572-s001.xlsx]

## Sheet: Background
Table 1. The latest national dietary surveys among adults in the Nordic and Baltic countries.
Country	Survey	Dietary assessment method	Year	Age groups	n participants	Participation rate (%)
Denmark	Danskernes kostvaner 2011-2013	7-d food record	2011-13	4-75	3946	54
Finland	FinRavinto 2017, The National FinDiet 2017 Survey	2*24 h recall	2017	25-74	3099	53
	Dietary survey among preschool children: DAGIS-study	3 + 2 d food record	2015-16	3-6	864	29
Iceland	Hvað borða ĺslendingar?	2*24 h recall	2010-11	18-80	1312	69
Norway	Norkost 3	2*24 h recall	2010-11	18-70	1787	37
	UNGKOST 3. Landsomfattende kostholdsundersøkelse blant elever i 4. -og 8. klasse i Norge, 2015	Web-based menubook, 4-d	2015	School year 4 and 8	1323	53
Sweden	Riksmaten vuxna 2010-11	4-d food record, web-based	2010-11	18-80	1797	36
	Riksmaten adolescents 2016-2017	web-based 2*24 h recall	2016-17	School year 5, 8 and 11	3099	68
Estonia	Eesti rahvastiku toitumise uuring 2014, Estonian National Dietary Survey 2014	2*24 h recall*	2014	18-74	2713	~33
Latvia	Latvian National Dietary Survey on the general population.	2*24 h recall	2012-14	19-64	3503	~37
	The National Food Consumption Survey of LATVIA, 2009	24-Hour Dietary Recall and Food Frequency Questionnaire	2009	7-64 y; (7-10, 11-14, 15-17, 18-35, 36-50, 51-64).	n=1949; women- 948; men - 1001; 17-64y: M 706, W 671		supplements NOT included	Information about SFA, MUFA, PUFA, vitamins A, B1,B2,B3,B6,B12, P, Zn, Cu. SFA, MUFA, PUFA, P, Zn, Cu are not divided by age groups (7-64y), but only by sex. Other nutrients are devided by age groups, but not sex - all the data from 2009 survey is in red color
	Study of salt and iodine consumption in the adult population in Latvia	2*24 h recall	2018-2020	19-64	1011	~90	supplements included
Lithuania	Diet of the Lithuanian population 2013	2*24 h recall	2013-14	19-75	2513
n number				children too
* Two one-day diaries under 11 years old
Table 2. Links to the national dietary surveys in the Nordic and Baltic countries
Country	Link to the survey results
Denmark	http://www.food.dtu.dk/-/media/Institutter/Foedevareinstituttet/Publikationer/Pub 2015/Rapport_Danskernes-Kostvaner-2011-2013.ashx?la=da
Finland	http://urn.fi/URN:ISBN:978-952-343-238-3
	https://dagis.fi/raportit-muut-julkaisut/
Iceland	https://www.landlaeknir.is/servlet/file/store93/item14901/Hva%C3%B0%20bor%C3%B0a%20%C3%8Dslendingar_april%202012.pdf
Norway	https://www.helsedirektoratet.no/rapporter/ . Search for Norkost 3
	https://www.fhi.no/globalassets/dokumenterfiler/rapporter/2016/ungkost-rapport-24.06.16.pdf
Sweden	https://www.livsmedelsverket.se/globalassets/publikationsdatabas/rapporter/2011/riksmaten_2010_20111.pdf?AspxAutoDetectCookieSupport=1
	https://www.livsmedelsverket.se/globalassets/publikationsdatabas/rapporter/2018/2018-nr-23-riksmaten-ungdom-del-2-naringsintag-och-naringsstatus.pdf
Estonia	https://statistika.tai.ee/Resources/PX/Databases/Andmebaas/05Uuringud/09RTU/f_Makrotoitained/RTUinfo_en.htm	find: Eesti Rahvastiku toitumise uuring 2014
	https://statistika.tai.ee/pxweb/et/Andmebaas/Andmebaas__05Uuringud
	National Dietary Survey among 11‐74 years old individuals in Estonia - - 2017 - EFSA Supporting Publications - Wiley Online Library (Methods report Efsa)
Latvia	https://efsa.onlinelibrary.wiley.com/doi/epdf/10.2903/sp.efsa.2017.EN-1307 (Methods report Efsa)
	https://www.zm.gov.lv/public/files/CMS_Static_Page_Doc/00/00/00/74/79/0_Zinojums.pdf
	https://esparveselibu.lv/petijums/sals-un-joda-paterins-latvijas-pieauguso-iedzivotaju-populacija
Lithuania	https://www.mdpi.com/2072-6643/9/12/1288/pdf
	https://hi.lt/uploads/pdf/visuomenes%20sveikata/2016.01.72/VS%202016%201(72)%20ORIG%20Mitybos%20iprociai.pdf

## Sheet: Energy
Energy, MJ	Denmark					Finland					Iceland					Norway					Sweden					Estonia					Latvia					Lithuania
	Age, y	n	Men	n	Women	Age, y	n	Men	n	Women	Age, y	n	Men	n	Women	Age, y	n	Men	n	Women	Age, y	n	Men	n	Women	Age, y	n	Men	n	Women	Age, y	n	Men	n	Women	Age, y	n	Men	n	Women
	4-5	66	7.9	64	7	3-4	239	5.7	228	5.2																2-5	277	5.98	302	5.6148							n (M+W)	Result (M+W)	Result all (n=4623)
	6-9	150	8.7	141	8	5-6	184	6.3	164	5.9							Both boys and girls				ca 12	490	8.3	559	7.9	6-9	168	7.6397	179	6.7298						7-10	1503	6.8485	7.618
	10-13	134	9.6	135	8.1											ca 10-11	636	7.3			ca 15	476	10.2	574	8.4	10-13	93	8.324	89	6.6917						11-14	1620	7.6846
	14-17	117	10.3	123	7.4											ca 14-15	687	8			ca 18	423	10.6	577	8.6	14-17	80	9.3689	117	6.5562						15-18(19)	1500	8.317
																																					n (M+W)	Result (M+W)
	18-24	170	10.7	176	8.1	18-24	47	10.9	52	7	18-30	131	11.054	119	7.954	18-29	138	12.8	143	8.1	18-30	132	9.4	202	7.6	18-24	135	9.7177	192	6.7785	19-34	164	10.8508	160	7.52911	19-34	772	8.108
	25-34	190	11.6	185	8.8	25-44	221	10.1	259	7.7																25-29	77	9.4996	137	7.5826
											31-60	350	10.069	394	7.526	30-39	136	11.5	169	8.4	31-44	183	9.8	247	7.6	30-34	85	8.6031	158	7.3348
	35-44	253	11.4	289	8.8																					35-39	84	9.5128	160	7.2149	35-49	157	9.89516	181	7.70191	35-49	692	7.766
																40-49	179	10.6	256	8.1						40-44	69	8.7142	167	6.3768
	45-54	297	11.4	318	8.5	45-64	308	9.1	317	7.5											45-64	308	9.4	358	7.3	45-49	67	8.6428	168	6.2078
																50-59	192	10.4	193	7.9						50-54	73	8.8689	136	6.2787	50-64	149	9.48513	200	7.10987	50-64	749	7.383
	55-64	292	11	322	8.3																					55-59	75	8.2082	160	6.4089
											61-80	151	8.713	167	6.744	60-70	217	9.9	164	7.4						60-64	85	8.1043	187	6.15
	65-75	262	10.8	262	8.3	65-74	204	8	247	6.6											65-80	169	8.7	198	7.1	65-69	83	7.7922	194	6.2878						65-75	300	6.698
																										70-74	74	7.5682	147	5.5451
AV (18-...)		1464	11.2	1552	8.4		780	9.5	875	7.3		632	9.949	680	7.409		862	10.9	925	8		792	9.4	1005	7.4		907	8.7241	1806	6.54803		470	10.0391	541	7.39731		1044	9.164	1469	6.538	M+W: Average	7.629
Energy, kcal	Denmark					Finland					Iceland					Norway					Sweden					Estonia					Latvia					Lithuania
	Age, y	n	Men	n	Women	Age, y	n	Men	n	Women	Age, y	n	Men	n	Women	Age, y	n	Men	n	Women	Age, y	n	Men	n	Women	Age, y	n	Men	n	Women	Age, y	n	Men	n	Women	Age, y	n	Men	n	Women
						3-4	239	1374	228	1248																2-5	277	1433	302	1345.6							n (M+W)	Result (M+W)	Result all (n=4623)
						5-6	184	1503	164	1416																6-9	168	1830.3	179	1612.5						7-10	1503	1636.8	1820.7
																										10-13	93	1993.1	89	1601.7						11-14	1620	1836.7
																										14-17	80	2241.9	117	1568.4						15-18(19)	1500	1987.8
																																					n (M+W)	Result (M+W)
						18-24	47	2603	52	1667	18-30	131	2635	119	1895						18-30	132	2246	202	1819	18-24	135	2326	192	1624.8	19-34	164	2593.4	160	1799.5	19-34	772	1936
						25-44	221	2409	259	1846																25-29	77	2277.1	137	1817.9
											31-60	350	2402	394	1795						31-44	183	2343	247	1820	30-34	85	2058.3	158	1762
																										35-39	84	2279.2	160	1730.3	35-49	157	2365	181	1840.8	35-49	692	1855
																										40-44	69	2085.4	167	1528.6
						45-64	308	2176	317	1782											45-64	308	2254	358	1755	45-49	67	2067.7	168	1488.4
																										50-54	73	2124.8	136	1504.8	50-64	149	2267	200	1699.3	50-64	749	1763
																										55-59	75	1965.3	160	1537.4
											61-80	151	2081	167	1610											60-64	85	1941.3	187	1474.1
						65-74	204	1906	247	1586											65-80	169	2083	198	1703	65-69	83	1865.2	194	1508.9						65-75	300	1600
																										70-74	74	1814.2	147	1330.4
AV (18-...)							780	2260	875	1756		632	2374	680	1767							792	2237	1005	1774		907	2089.05	1806	1570.42		468	2399.4	541	1768		1044	2188	1469	1561	M+W: Average	1822

## Sheet: Protein
Proteins, g	Denmark					Finland					Iceland					Norway					Sweden					Estonia					Latvia					Lithuania
	Age, y	n	Men	n	Women	Age, y	n	Men	n	Women	Age, y	n	Men	n	Women	Age, y	n	Men	n	Women	Age, y	n	Men	n	Women	Age, y	n	Men	n	Women	Age, y	n	Men	n	Women	Age, y	n	Men	n	Women
	4-5	66	67	64	58	3-4	239	56	228	51																2-5	277	50.6	302	47.6							n (M+W)	Result (M+W)	Result all (n=4623)
	6-9	150	74	141	67	5-6	184	61	164	55							Both boys and girls				ca 12	490	85	559	78	6-9	168	66.8	179	56						7-10	1503	56.3	64.04
	10-13	134	85	135	70											ca 10-11	636	68			ca 15	476	104	574	79	10-13	93	73.2	89	54						11-14	1620	65.24
	14-17	117	96	123	63											ca 14-15	687	75			ca 18	423	112	577	79	14-17	80	84.5	117	56.3						15-18(19)	1500	70.5
																																					n (M+W)	Result (M+W)
	18-24	170	99	176	68	18-24	47	121	52	71	18-30	131	116	119	75	18-29	138	130	143	80	18-30	132	95.1	202	69	18-24	135	101.8	192	63.7	19-34	164	108.5	160	71.6	19-34	772	65
	25-34	190	105	185	77	25-44	221	108	259	78																25-29	77	94.3	137	71.2
											31-60	350	107	394	76	30-39	136	118	169	83	31-44	183	95.4	247	73.4	30-34	85	84.5	158	71.1
	35-44	253	103	289	79																					35-39	84	93.5	160	68.4	35-49	157	104.6	181	75.6	35-49	692	66.3
																40-49	179	107	256	83						40-44	69	88.8	167	60.2
	45-54	297	104	318	77	45-64	308	92	317	73											45-64	308	92.6	358	73.1	45-49	67	78.9	168	59.3
																50-59	192	109	193	81						50-54	73	88.7	136	59.5	50-64	149	100.8	200	77.1	50-64	749	62.5
	55-64	292	100	322	77																					55-59	75	75.3	160	63.7
											61-80	151	97	167	71	60-70	217	102	164	77						60-64	85	80.9	187	61.2
	65-75	262	95	262	74	65-74	204	76	247	66											65-80	169	83.8	198	69.9	65-69	83	78.4	194	62.4						65-75	300	57.2
																										70-74	74	74.6	147	55.3
AV (18-...)		1464	101	1552	76		780	98	875	73		632	106	680	75		862	112	925	81		792	91.8	1005	71.7		907	86.5279	1806	63.2013			104.4		75.1		1044	74.7	1469	55.8	M+W: Average	63.6
Proteins, %E	Denmark					Finland					Iceland					Norway					Sweden					Estonia					Latvia					Lithuania
	Age, y	n	Men	n	Women	Age, y	n	Men	n	Women	Age, y	n	Men	n	Women	Age, y	n	Men	n	Women	Age, y	n	Men	n	Women	Age, y	n	Men	n	Women	Age, y	n	Men	n	Women	Age, y	n	Men	n	Women
	4-5	66	14	64	14	3-4	239	16.5	228	16.7																2-5	277	13.9	302	14							n (M+W)	Result (M+W)	Result all (n=4623)
	6-9	150	14	141	14	5-6	184	16.4	164	15.8							Both boys and girls				ca 12	490	18	559	17	6-9	168	14.6	179	13.8						7-10	1503
	10-13	134	15	135	15											ca 10-11	636	15.9			ca 15	476	17	574	16	10-13	93	14.6	89	13.6						11-14	1620
	14-17	117	16	123	15											ca 14-15	687	16.3			ca 18	423	18	577	16	14-17	80	15.1	117	14.5						15-18(19)	1500
																																					n (M+W)	Result (M+W)
	18-24	170	16	176	15	18-24	47	19	52	17.7	18-30	131	18.1	119	16.5	18-29	138	17	143	17	18-30	132	17.8	202	15.7	18-24	135	17.6	192	15.9	19-34	164	16.7	160	15.9	19-34	772	14.3
	25-34	190	16	185	15	25-44	221	18.6	259	17.7																25-29	77	16.6	137	15.8
											31-60	350	18.4	394	17.7	30-39	136	18	169	17	31-44	183	16.8	247	16.8	30-34	85	16.2	158	16.5
	35-44	253	16	289	16																					35-39	84	16.8	160	16	35-49	157	17.7	181	16.4	35-49	692	14.9
																40-49	179	17	256	18						40-44	69	17	167	16
	45-54	297	16	318	16	45-64	308	17.7	317	17.3											45-64	308	17.1	358	17.4	45-49	67	15.1	168	16.2
																50-59	192	18	193	18						50-54	73	16.8	136	16	50-64	149	17.8	200	18.1	50-64	749	14.9
	55-64	292	16	322	16																					55-59	75	15.6	160	16.6
											61-80	151	19.3	167	18.4	60-70	217	18	164	18						60-64	85	17.1	187	16.5
	65-75	262	15	262	15	65-74	204	17	247	17.3											65-80	169	16.6	198	16.9	65-69	83	16.4	194	16.4						65-75	300	15.1
																										70-74	74	16.7	147	16.5
AV (18-...)		1464	16	1552	15		780	18	875	17.5		632	18.6	680	17.6		862	18	925	18		792	17	1005	16.8		907	16.6196	1806	16.2251			17.4		17		1044	14.4	1469	14.9	M+W: Average	14.7

## Sheet: Fats
Fats, g	Denmark					Finland					Iceland					Norway					Sweden					Estonia					Latvia					Lithuania
	Age, y	n	Men	n	Women	Age, y	n	Men	n	Women	Age, y	n	Men	n	Women	Age, y	n	Men	n	Women	Age, y	n	Men	n	Women	Age, y	n	Men	n	Women	Age, y	n	Men	n	Women	Age, y	n	Men	n	Women
	4-5	66	76	64	67	3-4	239	50	228	45																2-5	277	52	302	47.8							n (M+W)	Result (M+W)	Result all (n=4623)
	6-9	150	81	141	75	5-6	184	54	164	51							Both boys and girls				ca 12	490	77	559	74	6-9	168	68.7	179	61						7-10	1503	73.75	82.33
	10-13	134	90	135	76											ca 10-11	636	63			ca 15	476	96	574	80	10-13	93	79.4	89	61.1						11-14	1620	84.23
	14-17	117	99	123	69											ca 14-15	687	71			ca 18	423	100	577	84	14-17	80	87.1	117	62.9						15-18(19)	1500	88.88
																																					n (M+W)	Result (M+W)
	18-24	170	104	176	76	18-24	47	118	52	70	18-30	131	101	119	71	18-29	138	114	143	73	18-30	132	87.8	202	72.1	18-24	135	92.4	192	64.4	19-34	164	121.7	160	82	19-34	772	91.5
	25-34	190	115	185	88	25-44	221	104	259	80																25-29	77	92.8	137	75.7
											31-60	350	101	394	74	30-39	136	108	169	75	31-44	183	92.1	247	72	30-34	85	84.4	158	72.9
	35-44	253	112	289	87																					35-39	84	93.6	160	72.1	35-49	157	106.9	181	82.8	35-49	692	89.5
																40-49	179	100	256	77						40-44	69	81	167	61.1
	45-54	297	115	318	84	45-64	308	94	317	76											45-64	308	87.3	358	69.7	45-49	67	79.8	168	60
																50-59	192	99	193	75						50-54	73	88.8	136	61.1	50-64	149	98.3	200	77.4	50-64	749	83.4
	55-64	292	110	322	81																					55-59	75	75.5	160	62.4
											61-80	151	94	167	69	60-70	217	94	164	72						60-64	85	75.1	187	58.7
	65-75	262	107	262	81	65-74	204	77	247	66											65-80	169	79.8	198	64.6	65-69	83	74.1	194	59.3						65-75	300	71.9
																										70-74	74	73.3	147	50.7
AV (18-...)		1464	111	1552	83		780	97	875	75		632	99	680	72		862	102	925	75		792	86.9	1005	69.7		907	83.4559	1806	63.2897			108.3		80.2		1044	108.2	1469	70.5	M+W: Average	86.2
Fats, %E	Denmark					Finland					Iceland					Norway					Sweden					Estonia					Latvia					Lithuania
	Age, y	n	Men	n	Women	Age, y	n	Men	n	Women	Age, y	n	Men	n	Women	Age, y	n	Men	n	Women	Age, y	n	Men	n	Women	Age, y	n	Men	n	Women	Age, y	n	Men	n	Women	Age, y	n	Men	n	Women
	4-5	66	36	64	36	3-4	239	31.8	228	32.2																2-5	277	31.7	302	31.4							n (M+W)	Result (M+W)	Result all (n=4623)
	6-9	150	34	141	34	5-6	184	32	164	31.6							Both boys and girls				ca 12	490	34	559	35	6-9	168	33	179	32.9						7-10	1503
	10-13	134	35	135	35											ca 10-11	636	31.8			ca 15	476	35	574	36	10-13	93	35	89	33.1						11-14	1620
	14-17	117	35	123	34											ca 14-15	687	32.7			ca 18	423	35	577	37	14-17	80	34.1	117	35.1						15-18(19)	1500
																																					n (M+W)	Result (M+W)
	18-24	170	36	176	35	18-24	47	39.9	52	36.5	18-30	131	33.6	119	32.8	18-29	138	33	143	33	18-30	132	33.9	202	34.6	18-24	135	34.8	192	34.2	19-34	164	42.2	160	41	19-34	772	41.8
	25-34	190	36	185	36	25-44	221	39	259	38.5																25-29	77	36.3	137	36.5
											31-60	350	36.6	394	36.1	30-39	136	34	169	33	31-44	183	34.6	247	34.7	30-34	85	35.9	158	36
	35-44	253	36	289	36																					35-39	84	36.1	160	35.7	35-49	157	40.7	181	40.5	35-49	692	42.7
																40-49	179	35	256	35						40-44	69	33.8	167	34.7
	45-54	297	37	318	36	45-64	308	38.9	317	37.9											45-64	308	33.8	358	34.7	45-49	67	33.9	168	35
																50-59	192	34	193	35						50-54	73	35.9	136	34.7	50-64	149	39	200	41	50-64	749	41.6
	55-64	292	37	322	36																					55-59	75	33.8	160	34.5
											61-80	151	39.4	167	37.4	60-70	217	34	164	35						60-64	85	34.1	187	34.5
	65-75	262	36	262	36	65-74	204	36.6	247	36.8											65-80	169	33.6	198	33.2	65-69	83	33.8	194	34.1						65-75	300	39.6
																										70-74	74	35.3	147	32.6
AV (18-...)		1464	36	1552	36		780	38.7	875	37.7		632	36.7	680	35.9		862	34	925	34		792	34	1005	34.4		907	34.8978	1806	34.7398			40.6		40.8		1044	43.9	1469	40.1	M+W: Average	41.7

## Sheet: SFA
SFA, g	Denmark					Finland					Iceland					Norway					Sweden					Estonia					Latvia					Lithuania
	Age, y	n	Men	n	Women	Age, y	n	Men	n	Women	Age, y	n	Men	n	Women	Age, y	n	Men	n	Women	Age, y	n	Men	n	Women	Age, y	n	Men	n	Women	Age, y	n	Men	n	Women	Age, y	n	Men	n	Women
	4-5	66	30	64	27	3-4	239	19.1	228	17.4																2-5	277	22.8	302	21.5							n (M+W)	Result (M+W)	Result all (n=4623)
	6-9	150	32	141	30	5-6	184	20.7	164	19.6							Both boys and girls				ca 12	490	31	559	29	6-9	168	30.4	179	26.7	7-64y	1001	38.05	948	28.14	7-10	1503	23.6	26.34
	10-13	134	37	135	31											ca 10-11	636	26			ca 15	476	38	574	32	10-13	93	32.8	89	26.6						11-14	1620	26.95
	14-17	117	40	123	28											ca 14-15	687	29			ca 18	423	38	577	32	14-17	80	35.2	117	25.3						15-18(19)	1500	28.44
																																					n (M+W)	Result (M+W)
	18-24	170	41	176	29	18-24	47	44	52	26	18-30	131	38.9	119	27.6	18-29	138	44	143	28	18-30	132	34.1	202	27.4	18-24	135	35.8	192	25.5						19-34	772	28.4
	25-34	190	46	185	34	25-44	221	41	259	30																25-29	77	36.9	137	30.5
											31-60	350	40.5	394	29.7	30-39	136	43	169	29	31-44	183	35	247	27.8	30-34	85	33	158	29.6
	35-44	253	44	289	34																					35-39	84	36.9	160	29.1						35-49	692	27.7
																40-49	179	38	256	30						40-44	69	31.8	167	24.4
	45-54	297	46	318	33	45-64	308	37	317	29											45-64	308	33.7	358	26.5	45-49	67	29.7	168	23.6
																50-59	192	37	193	28						50-54	73	33.9	136	23.3						50-64	749	25.9
	55-64	292	45	322	32																					55-59	75	27.6	160	24.6
											61-80	151	39.1	167	28.4	60-70	217	36	164	28						60-64	85	29.6	187	22.5
	65-75	262	44	262	33	65-74	204	30	247	25											65-80	169	30.5	198	24.9	65-69	83	29.8	194	23.3						65-75	300	22.3
																										70-74	74	29.1	147	20.3
AV (18-...)		1464	45	1552	33		780	38	875	28		632	39.8	680	29		862	39	925	29		792	33.4	1005	26.7		907	32.4702	1806	25.0628							1044	33.5	1469	21.9	M+W: Average	26.7
SFA, %E	Denmark					Finland					Iceland					Norway					Sweden					Estonia					Latvia					Lithuania
	Age, y	n	Men	n	Women	Age, y	n	Men	n	Women	Age, y	n	Men	n	Women	Age, y	n	Men	n	Women	Age, y	n	Men	n	Women	Age, y	n	Men	n	Women	Age, y	n	Men	n	Women	Age, y	n	Men	n	Women
	4-5	66	14	64	14	3-4	239	12.2	228	12.4																2-5	277	13.9	302	14.2							n (M+W)	Result (M+W)	Result all (n=4623)
	6-9	150	14	141	14	5-6	184	12.1	164	12.2							Both boys and girls				ca 12	490	14	559	14	6-9	168	14.6	179	14.3						7-10	1503
	10-13	134	14	135	14											ca 10-11	636	13.1			ca 15	476	14	574	14	10-13	93	14.5	89	14.4						11-14	1620
	14-17	117	14	123	14											ca 14-15	687	13.5			ca 18	423	13	577	14	14-17	80	13.9	117	14.2						15-18(19)	1500
																																					n (M+W)	Result (M+W)
	18-24	170	14	176	13	18-24	47	14.9	52	13.8	18-30	131	13	119	12.7	18-29	138	13	143	13	18-30	132	13.2	202	13.1	18-24	135	13.6	192	13.5						19-34	772	13
	25-34	190	14	185	14	25-44	221	15.2	259	14.8																25-29	77	14.2	137	14.7
											31-60	350	14.5	394	14.4	30-39	136	13	169	13	31-44	183	13.2	247	13.3	30-34	85	14	158	14.5
	35-44	253	14	289	14																					35-39	84	14	160	14.3						35-49	692	13.2
																40-49	179	13	256	14						40-44	69	13.1	167	13.7
	45-54	297	15	318	14	45-64	308	15.3	317	14.3											45-64	308	13	358	13.2	45-49	67	12.7	168	13.8
																50-59	192	13	193	13						50-54	73	13.8	136	13.3						50-64	749	12.9
	55-64	292	15	322	14																					55-59	75	12.4	160	13.3
											61-80	151	16.2	167	15.3	60-70	217	13	164	14						60-64	85	13.4	187	13.2
	65-75	262	15	262	14	65-74	204	14.1	247	14											65-80	169	12.8	198	12.8	65-69	83	13.4	194	13.2						65-75	300	12.3
																										70-74	74	13.9	147	13.1
AV (18-...)		1464	15	1552	14			15.1		14.4		632	14.6	680	14.3		862	13	925	13		792	13	1005	13.1		907	13.5252	1806	13.6672							1044	13.6	1469	12.4	M+W: Average	12.9

## Sheet: MUFA
MUFA, g	Denmark					Finland					Iceland					Norway					Sweden					Estonia					Latvia					Lithuania
	Age, y	n	Men	n	Women	Age, y	n	Men	n	Women	Age, y	n	Men	n	Women	Age, y	n	Men	n	Women	Age, y	n	Men	n	Women	Age, y	n	Men	n	Women	Age, y	n	Men	n	Women	Age, y	n	Men	n	Women
	4-5	66	27	64	24	3-4	239	16.9	228	15.4																2-5	277	17.8	302	16							n (M+W)	Result (M+W)	Result all (n=4623)
	6-9	150	29	141	26	5-6	184	18.5	164	17.1							Both boys and girls				ca 12	490	30	559	28	6-9	168	23.7	179	20.9	7-64y	1001	33.38	948	23.97	7-10	1503	28.76	32.11
	10-13	134	32	135	27											ca 10-11	636	22			ca 15	476	36	574	31	10-13	93	27.9	89	20.4						11-14	1620	32.85
	14-17	117	36	123	25											ca 14-15	687	25			ca 18	423	39	577	33	14-17	80	30.3	117	22.3						15-18(19)	1500	34.66
																																					n (M+W)	Result (M+W)
	18-24	170	39	176	28	18-24	47	46	52	26	18-30	131	32.5	119	23.2	18-29	138	38	143	25	18-30	132	32.8	202	27.1	18-24	135	34.4	192	22.8						19-34	772	34.8
	25-34	190	43	185	33	25-44	221	40	259	30																25-29	77	35.2	137	27.2
											31-60	350	32.3	394	23.4	30-39	136	37	169	25	31-44	183	34.9	247	26.9	30-34	85	31.3	158	26.4
	35-44	253	42	289	32																					35-39	84	34.7	160	26.4						35-49	692	34
																40-49	179	34	256	26						40-44	69	30.9	167	21.8
	45-54	297	42	318	31	45-64	308	35	317	29											45-64	308	32.8	358	26	45-49	67	31.3	168	21.9
																50-59	192	33	193	26						50-54	73	33.8	136	22.3						50-64	749	31.7
	55-64	292	40	322	30																					55-59	75	29	160	22.6
											61-80	151	30.1	167	21.9	60-70	217	31	164	24						60-64	85	28.1	187	22
	65-75	262	39	262	29	65-74	204	28	247	25											65-80	169	29.6	198	23.9	65-69	83	27.4	194	21.4						65-75	300	27.3
																										70-74	74	27.5	147	18.3
AV (18-...)		1464	41	1552	31			37		28		632	31.8	680	23		862	34	925	25		792	32.6	1005	26		907	31.4212	1806	22.9366							1044	41.1	1469	26.8	M+W: Average	32.7
MUFA, %E	Denmark					Finland					Iceland					Norway					Sweden					Estonia					Latvia					Lithuania
	Age, y	n	Men	n	Women	Age, y	n	Men	n	Women	Age, y	n	Men	n	Women	Age, y	n	Men	n	Women	Age, y	n	Men	n	Women	Age, y	n	Men	n	Women	Age, y	n	Men	n	Women	Age, y	n	Men	n	Women
	4-5	66	13	64	13	3-4	239	10.8	228	10.9																2-5	277	10.8	302	10.5							n (M+W)	Result (M+W)	Result all (n=4623)
	6-9	150	12	141	12	5-6	184	10.9	164	10.6							Both boys and girls				ca 12	490	13	559	13	6-9	168	11.4	179	11.3						7-10	1503
	10-13	134	12	135	12											ca 10-11	636	10.8			ca 15	476	13	574	14	10-13	93	12.3	89	11.1						11-14	1620
	14-17	117	13	123	12											ca 14-15	687	11.3			ca 18	423	14	577	14	14-17	80	11.9	117	12.6						15-18(19)	1500
																																					n (M+W)	Result (M+W)
	18-24	170	14	176	13	18-24	47	15.6	52	13.8	18-30	131	10.9	119	10.7	18-29	138	11	143	11	18-30	132	12.8	202	13.1	18-24	135	12.9	192	12.1						19-34	772	15.9
	25-34	190	14	185	14	25-44	221	14.9	259	14.6																25-29	77	13.8	137	13.1
											31-60	350	11.8	394	11.4	30-39	136	12	169	11	31-44	183	13.1	247	13	30-34	85	13.3	158	13.1
	35-44	253	14	289	13																					35-39	84	13.6	160	12.9						35-49	692	16.2
																40-49	179	12	256	12						40-44	69	12.9	167	12.3
	45-54	297	14	318	13	45-64	308	14.5	317	14.4											45-64	308	12.7	358	12.9	45-49	67	13.1	168	12.8
																50-59	192	12	193	12						50-54	73	13.6	136	12.5						50-64	749	15.8
	55-64	292	13	322	13																					55-59	75	13	160	12.5
											61-80	151	12.6	167	11.8	60-70	217	12	164	12						60-64	85	12.8	187	12.9
	65-75	262	13	262	13	65-74	204	13.4	247	13.7											65-80	169	12.5	198	12.3	65-69	83	12.6	194	12.3						65-75	300	15
																										70-74	74	13.2	147	11.7
AV (18-...)		1464	13	1552	13			14.6		14.3		632	11.8	680	11.4		862	12	925	12		792	12.8	1005	12.9		907	13.1458	1806	12.5551							1044	16.7	1469	15.3	M+W: Average	15.8

## Sheet: PUFA
PUFA, g	Denmark					Finland					Iceland					Norway					Sweden					Estonia					Latvia					Lithuania
	Age, y	n	Men	n	Women	Age, y	n	Men	n	Women	Age, y	n	Men	n	Women	Age, y	n	Men	n	Women	Age, y	n	Men	n	Women	Age, y	n	Men	n	Women	Age, y	n	Men	n	Women	Age, y	n	Men	n	Women
	4-5	66	12	64	11	3-4	239	7.6	228	7																2-5	277	7.7	302	6.7							n (M+W)	Result (M+W)	Result all (n=4623)
	6-9	150	14	141	12	5-6	184	8.6	164	7.8							Both boys and girls				ca 12	490	9.9	559	9.7	6-9	168	9.9	179	8.7	7-64y	1001	14.83	948	10.8	7-10	1503	16.96	18.94
	10-13	134	14	135	11.2											ca 10-11	636	10			ca 15	476	12.5	574	10.7	10-13	93	12.9	89	8.9						11-14	1620	19.37
	14-17	117	15	123	10											ca 14-15	687	11			ca 18	423	13.3	577	11.8	14-17	80	14.5	117	10.6						15-18(19)	1500	20.44
																																					n (M+W)	Result (M+W)
	18-24	170	16	176	12	18-24	47	21.7	52	12.7	18-30	131	17.1	119	12.4	18-29	138	21	143	13	18-30	132	14	202	12	18-24	135	16.4	192	10.9						19-34	772	20.1
	25-34	190	17	185	14	25-44	221	17.7	259	14.3																25-29	77	14.7	137	12.1
											31-60	350	16.2	394	12.5	30-39	136	19	169	14	31-44	183	14.9	247	11.6	30-34	85	14.4	158	11.6
	35-44	253	17	289	14																					35-39	84	16.8	160	11.9						35-49	692	19.7
																40-49	179	19	256	14						40-44	69	13.4	167	10.4
	45-54	297	17	318	13	45-64	308	16.6	317	14											45-64	308	13.9	358	11.7	45-49	67	14	168	10.3
																50-59	192	18	193	14						50-54	73	14.9	136	10.8						50-64	749	18.3
	55-64	292	17	322	13																					55-59	75	14	160	10.7
											61-80	151	13.7	167	10.7	60-70	217	17	164	13						60-64	85	12.6	187	10.2
	65-75	262	16.1	262	12	65-74	204	13.7	247	12.3											65-80	169	13.4	198	10.6	65-69	83	12.4	194	10.3						65-75	300	15.8
																										70-74	74	12.7	147	8.9
AV (18-...)		1464	17	1552	13			17		14		632	15.8	680	12		862	18	925	13		792	14	1005	11.5		907	14.3566	1806	10.7138							1044	23.8	1469	15.5	M+W: Average	19
PUFA, %E	Denmark					Finland					Iceland					Norway					Sweden					Estonia					Latvia					Lithuania
	Age, y	n	Men	n	Women	Age, y	n	Men	n	Women	Age, y	n	Men	n	Women	Age, y	n	Men	n	Women	Age, y	n	Men	n	Women	Age, y	n	Men	n	Women	Age, y	n	Men	n	Women	Age, y	n	Men	n	Women
	4-5	66	5.7	64	5.6	3-4	239	4.9	228	4.9																2-5	277	4.7	302	4.4							n (M+W)	Result (M+W)	Result all (n=4623)
	6-9	150	5.5	141	5.5	5-6	184	5	164	4.9							Both boys and girls				ca 12	490	4.4	559	4.5	6-9	168	4.8	179	4.7						7-10	1503
	10-13	134	5.3	135	5.3											ca 10-11	636	4.8			ca 15	476	4.5	574	5.1	10-13	93	5.6	89	4.8						11-14	1620
	14-17	117	5.3	123	5.1											ca 14-15	687	4.9			ca 18	423	4.7	577		14-17	80	5.5	117	5.8						15-18(19)	1500
																																					n (M+W)	Result (M+W)
	18-24	170	5.6	176	5.5	18-24	47	7.3	52	6.6	18-30	131	5.7	119	5.8	18-29	138	5.9	143	5.8	18-30	132	5.2	202	5.8	18-24	135	6.1	192	5.8						19-34	772	9.2
	25-34	190	5.5	185	5.7	25-44	221	6.7	259	6.9																25-29	77	5.9	137	5.9
											31-60	350	6	394	6.1	30-39	136	6.1	169	5.9	31-44	183	5.6	247	5.6	30-34	85	6.2	158	5.8
	35-44	253	5.5	289	5.7																					35-39	84	6.5	160	6						35-49	692	9.4
																40-49	179	6.6	256	6.3						40-44	69	5.7	167	5.9
	45-54	297	5.5	318	5.7	45-64	308	6.9	317	7											45-64	308	5.4	358	5.8	45-49	67	5.9	168	6.1
																50-59	192	6.3	193	6.4						50-54	73	6	136	6.1						50-64	749	9.1
	55-64	292	5.5	322	5.7																					55-59	75	6.3	160	6
											61-80	151	5.9	167	5.8	60-70	217	6.2	164	6.4						60-64	85	5.8	187	6
	65-75	262	5.5	262	5.6	65-74	204	6.6	247	6.8											65-80	169	5.6	198	5.5	65-69	83	5.7	194	6.1						65-75	300	8.7
																										70-74	74	6.2	147	5.6
AV (18-...)		1464	5.5	1552	5.6			6.8		6.9		632	5.9	680	6		862	6.3	925	6.2		792	5.5	1005	5.7		907	6.03616	1806	5.93942							1044	9.7	1469	8.8	M+W: Average	9.2

## Sheet: Chol
Cholesterol, mg	Denmark					Finland					Iceland					Norway					Sweden					Estonia					Latvia					Lithuania
	Age, y	n	Men	n	Women	Age, y	n	Men	n	Women	Age, y	n	Men	n	Women	Age, y	n	Men	n	Women	Age, y	n	Men	n	Women	Age, y	n	Men	n	Women	Age, y	n	Men	n	Women	Age, y	n	Men	n	Women
						3-4	239	150	228	128																2-5	277	168.1	302	168.3							n (M+W)	Result (M+W)	Result all (n=4623)
						5-6	184	154	164	142												Both boys and girls				6-9	168	263.9	179	209.7						7-10	1503
																					ca 10-11	636	187			10-13	93	258.2	89	200.6						11-14	1620
																					ca 14-15	687	204			14-17	80	286.3	117	215.4						15-18(19)	1500
																																					n (M+W)	Result (M+W)
						18-24	47	317	52	217	18-30	131	388	119	224	18-29	138	441	143	254	18-30	132	314	202	245	18-24	135	370.2	192	242.8						19-34	772	463.3
						25-44	221	341	259	250																25-29	77	370.8	137	294.6
											31-60	350	390	394	275	30-39	136	404	169	270	31-44	183	319	247	257	30-34	85	348.6	158	277.8
																										35-39	84	364.1	160	260.9						35-49	692	187.9
																40-49	179	362	256	315						40-44	69	332.2	167	252.2
						45-64	308	286	317	234											45-64	308	322	358	274	45-49	67	313	168	231.3
																50-59	192	413	193	328						50-54	73	357	136	244.8						50-64	749	336.5
																										55-59	75	316.8	160	256.4
											61-80	151	398	167	287	60-70	217	382	164	318						60-64	85	298.7	187	227.7
						65-74	204	232	247	200											65-80	169	321	198	269	65-69	83	290.7	194	229.8						65-75	300	481.4
																										70-74	74	329.2	147	212.3
AV (18-...)								299		231		632	392	680	269		862	398	925	301		792	320	1005	263		907	337.747	1806	247.107							1044	415	1469	306.9	M+W: Average	351.8
Cholesterol, mg/MJ	Denmark					Finland					Iceland					Norway					Sweden					Estonia					Latvia					Lithuania
	Age, y	n	Men	n	Women	Age, y	n	Men	n	Women	Age, y	n	Men	n	Women	Age, y	n	Men	n	Women	Age, y	n	Men	n	Women	Age, y	n	Men	n	Women	Age, y	n	Men	n	Women	Age, y	n	Men	n	Women
						3-4	239	25.8	228	24.6																2-5	277	28.1104	302	29.9744
						5-6	184	24.4	164	24																6-9	168	34.5432	179	31.1599
																										10-13	93	31.0187	89	29.9774
																										14-17	80	30.5586	117	32.8544
																																					n (M+W)	Result (M+W)
						18-24	47	29	52	31	18-30	131	35.1004	119	28.1619	18-29	138	34.4531	143	31.358	18-30	132	33.9	202	32.4	18-24	135	38.0954	192	35.8191						19-34	772	57.1411
						25-44	221	35	259	33																25-29	77	39.0332	137	38.8521
											31-60	350	38.7327	394	36.54	30-39	136	35.1304	169	32.1429	31-44	183	32.8	247	34.5	30-34	85	40.5203	158	37.8742
																										35-39	84	38.2747	160	36.1613						35-49	692	24.1952
																40-49	179	34.1509	256	38.8889						40-44	69	38.1217	167	39.5496
						45-64	308	33	317	33											45-64	308	34.7	358	38	45-49	67	36.2151	168	37.2596
																50-59	192	39.7115	193	41.519						50-54	73	40.253	136	38.989						50-64	749	45.5777
																										55-59	75	38.5956	160	40.0069
											61-80	151	45.6789	167	42.5563	60-70	217	38.5859	164	42.973						60-64	85	36.857	187	37.0244
						65-74	204	30	247	31											65-80	169	37.3	198	38	65-69	83	37.3065	194	36.547						65-75	300	71.8722
																										70-74	74	43.4978	147	38.2861
AV (18-...)		1464		1552				33		32		632	39.4009	680	36.3072		862	36.5138	925	37.625		792	34.7	1005	36		907	38.7495	1806	37.7518							1044	45.2859	1469	46.941
Cholesterol, mg/1000 kcal	Denmark					Finland					Iceland					Norway					Sweden					Estonia					Latvia					Lithuania
	Age, y	n	Men	n	Women	Age, y	n	Men	n	Women	Age, y	n	Men	n	Women	Age, y	n	Men	n	Women	Age, y	n	Men	n	Women	Age, y	n	Men	n	Women	Age, y	n	Men	n	Women	Age, y	n	Men	n	Women
																										2-5	277	117.306	302	125.074
																										6-9	168	144.184	179	130.047
																										10-13	93	129.547	89	125.242
																										14-17	80	127.704	117	137.337
																																					n (M+W)	Result (M+W)
						18-24	47	121.783	52	130.174	18-30	131	147.249	119	118.206						18-30	132	139.804	202	134.689	18-24	135	159.157	192	149.434						19-34	772	239.308
						25-44	221	141.553	259	135.428																25-29	77	162.839	137	162.055
											31-60	350	162.365	394	153.203						31-44	183	136.15	247	141.209	30-34	85	169.363	158	157.662
																										35-39	84	159.749	160	150.783						35-49	692	101.294
																										40-44	69	159.298	167	164.988
						45-64	308	131.434	317	131.313											45-64	308	142.857	358	156.125	45-49	67	151.376	168	155.402
																										50-54	73	168.016	136	162.679						50-64	749	190.868
																										55-59	75	161.197	160	166.775
											61-80	151	191.254	167	178.261											60-64	85	153.866	187	154.467
						65-74	204	121.721	247	126.103											65-80	169	154.105	198	157.957	65-69	83	155.855	194	152.296						65-75	300	300.875
																										70-74	74	181.457	147	159.576
AV (18-...)								132.301		131.549		632	165.122	680	152.235							792		1005			907	161.82	1806	157.412							1044	189.671	1469	196.605
Cholesterol, mg/10 MJ	Denmark					Finland					Iceland					Norway					Sweden					Estonia					Latvia					Lithuania
	Age, y	n	Men	n	Women	Age, y	n	Men	n	Women	Age, y	n	Men	n	Women	Age, y	n	Men	n	Women	Age, y	n	Men	n	Women	Age, y	n	Men	n	Women	Age, y	n	Men	n	Women	Age, y	n	Men	n	Women
																										2-5	277	281.104	302	299.744
																										6-9	168	345.432	179	311.599
																										10-13	93	310.187	89	299.774
																										14-17	80	305.586	117	328.544
																																					n (M+W)	Result (M+W)
						18-24	47	290	52	310	18-30	131	351.004	119	281.619	18-29	138	344.531	143	313.58	18-30	132	339	202	324	18-24	135	380.954	192	358.191						19-34	772	571.411
						25-44	221	350	259	330																25-29	77	390.332	137	388.521
											31-60	350	387.327	394	365.4	30-39	136	351.304	169	321.429	31-44	183	328	247	345	30-34	85	405.203	158	378.742
																										35-39	84	382.747	160	361.613						35-49	692	241.952
																40-49	179	341.509	256	388.889						40-44	69	381.217	167	395.496
						45-64	308	330	317	330											45-64	308	347	358	380	45-49	67	362.151	168	372.596
																50-59	192	397.115	193	415.19						50-54	73	402.53	136	389.89						50-64	749	455.777
																										55-59	75	385.956	160	400.069
											61-80	151	456.789	167	425.563	60-70	217	385.859	164	429.73						60-64	85	368.57	187	370.244
						65-74	204	300	247	310											65-80	169	373	198	380	65-69	83	373.065	194	365.47						65-75	300	718.722
																										70-74	74	434.978	147	382.861
AV (18-...)								330		320		632	394.009	680	363.072		862	365.138	925	376.25		792	347	1005	360		907	387.495	1806	377.518							1044	452.859	1469	469.41

## Sheet: Carbohydrates
Carbohydrates, g	Denmark					Finland					Iceland					Norway					Sweden					Estonia					Latvia					Lithuania
	Age, y	n	Men	n	Women	Age, y	n	Men	n	Women	Age, y	n	Men	n	Women	Age, y	n	Men	n	Women	Age, y	n	Men	n	Women	Age, y	n	Men	n	Women	Age, y	n	Men	n	Women	Age, y	n	Men	n	Women
	4-5	66	221	64	196	3-4	239	165	228	148																2-5	277	195.2	302	185.5							n (M+W)	Result (M+W)	Result all (n=4623)
	6-9	150	252	141	230	5-6	184	181	164	174							Both boys and girls				ca 12	490	226	559	219	6-9	168	241.5	179	214.9						7-10	1503	186.98	205.91
	10-13	134	273	135	232											ca 10-11	636	217			ca 15	476	277	574	232	10-13	93	252	89	213.8						11-14	1620	204.43
	14-17	117	282	123	210											ca 14-15	687	232			ca 18	423	276	577	232	14-17	80	287.9	117	199						15-18(19)	1500	226.48
																																					n (M+W)	Result (M+W)
	18-24	170	271	176	218	18-24	47	245	52	170	18-30	131	288	119	222	18-29	138	339	143	221	18-30	132	241	202	205	18-24	135	265.6	192	200.4	19-34	164	249.9	160	183.4	19-34	772	209
	25-34	190	286	185	229	25-44	221	230	259	182																25-29	77	239.4	137	216.9
											31-60	350	242	394	190	30-39	136	298	169	232	31-44	183	250	247	199	30-34	85	234	158	210.1
	35-44	253	283	289	225																					35-39	84	252.1	160	204.9	35-49	157	221.2	181	185.7	35-49	692	196.8
																40-49	179	275	256	202						40-44	69	229.4	167	187.6
	45-54	297	271	318	209	45-64	308	212	317	180											45-64	308	237	358	182	45-49	67	241.9	168	177.2
																50-59	192	259	193	194						50-54	73	233.2	136	182.7	50-64	149	223.3	200	165.3	50-64	749	191.3
	55-64	292	254	322	197																					55-59	75	221.2	160	184.8
											61-80	151	192	167	161	60-70	217	247	164	182						60-64	85	226.1	187	179
	65-75	262	258	262	201	65-74	204	196	247	164											65-80	169	223	198	186	65-69	83	213	194	185.9						65-75	300	183.2
																										70-74	74	212.6	147	167.9
AV (18-...)		1464	269	1552	211		780	219	875	177		632	239	680	188		862	278	925	205		792	237	1005	192		907	235.541	1806	190.423			231		176.2		1044	224.2	1469	178.1	M+W: Average	197.3
Carbohydrates, %E	Denmark					Finland					Iceland					Norway					Sweden					Estonia					Latvia					Lithuania
	Age, y	n	Men	n	Women	Age, y	n	Men	n	Women	Age, y	n	Men	n	Women	Age, y	n	Men	n	Women	Age, y	n	Men	n	Women	Age, y	n	Men	n	Women	Age, y	n	Men	n	Women	Age, y	n	Men	n	Women
	4-5	66	48	64	48	3-4	239	49	228	48.3																2-5	277	53.8	302	54.4							n (M+W)	Result (M+W)	Result all (n=4623)
	6-9	150	49	141	49	5-6	184	48.9	164	49.8							Both boys and girls				ca 12	490	47	559	47	6-9	168	52.1	179	52.2						7-10	1503
	10-13	134	49	135	49											ca 10-11	636	50.5			ca 15	476	46	574	47	10-13	93	49.8	89	52.9						11-14	1620
	14-17	117	46	123	48											ca 14-15	687	49.4			ca 18	423	44	577	46	14-17	80	50.7	117	50.1						15-18(19)	1500
																																					n (M+W)	Result (M+W)
	18-24	170	43	176	46	18-24	47	39.3	52	43.7	18-30	131	44.8	119	47.3	18-29	138	45	143	47	18-30	132	43.9	202	46	18-24	135	45.7	192	48.8	19-34	164	38.5	160	40.8	19-34	772	44.7
	25-34	190	42	185	44	25-44	221	40.6	259	41.7																25-29	77	42.5	137	47.2
											31-60	350	41	394	42.9	30-39	136	44	169	46	31-44	183	43.2	247	44.4	30-34	85	45.2	158	46.9
	35-44	253	42	289	44																					35-39	84	43.8	160	47.3	35-49	157	37.4	181	40.4	35-49	692	43.4
																40-49	179	44	256	43						40-44	69	43.5	167	48.3
	45-54	297	40	318	42	45-64	308	41.3	317	42.5											45-64	308	42.9	358	42.2	45-49	67	46.6	168	46.9
																50-59	192	43	193	42						50-54	73	44.3	136	48.2	50-64	149	39.4	200	38.9	50-64	749	44.2
	55-64	292	39	322	41																					55-59	75	44.4	160	48.3
											61-80	151	37.8	167	41	60-70	217	42	164	42						60-64	85	45.9	187	48
	65-75	262	40	262	41	65-74	204	44.1	247	43.4											65-80	169	43.4	198	44.5	65-69	83	45.3	194	48.9						65-75	300	46.9
																										70-74	74	46.2	147	50
AV (18-...)		1464	41	1552	43		780	41.3	875	42.5		632	41	680	43.2		862	43	925	44		792	43.4	1005	44		907	44.9074	1806	48.0926			38.5		38.5		1044	42.2	1469	46	M+W: Average	44.4

## Sheet: Fiber
Fiber, g	NNR2012		Denmark					Finland					Iceland					Norway					Sweden					Estonia					Latvia					Lithuania
	Age	AR / RI	Age, y	n	Men	n	Women	Age, y	n	Men	n	Women	Age, y	n	Men	n	Women	Age, y	n	Men	n	Women	Age, y	n	Men	n	Women	Age, y	n	Men	n	Women	Age, y	n	Men	n	Women	Age, y	n	Men	n	Women
	1-17	2-3 g /MJ	4-5	66	21	64	18	3-4	239	13.8	228	12.7																2-5	277	13.9	302	12.9							n (M+W)	Result (M+W)	Result all (n=4623)
			6-9	150	21	141	20	5-6	184	14.8	164	14.2							Both boys and girls				ca 12	490	17	559	16	6-9	168	16.2	179	14.7						7-10	1503	13.61	14.1
			10-13	134	20	135	18											ca 10-11	636	16			ca 15	476	20	574	18	10-13	93	16.3	89	14.2						11-14	1620	14.85
	over 18	>3 g/MJ; M ≥ 35 g/d; W ≥ 25 g/d	14-17	117	20	123	16											ca 14-15	687	16			ca 18	423	20	577	19	14-17	80	20.4	117	14.4						15-18(19)	1500	13.77
																																							n (M+W)	Result (M+W)
			18-24	170	22	176	19	18-24	47	22	52	19	18-30	131	19.1	119	16.2	18-29	138	29	143	21	18-30	132	18.6	202	17.3	18-24	135	18.1	192	15.1	19-34	164	18.8	160	16.4	19-34	772	15.4
			25-34	190	23	185	21	25-44	221	22	259	20																25-29	77	16.8	137	17.1
													31-60	350	17.6	394	16.5	30-39	136	26	169	24	31-44	183	21.3	247	18.5	30-34	85	17.7	158	18.1
			35-44	253	24	289	21																					35-39	84	19.7	160	17.8	35-49	157	19.5	181	18.7	35-49	692	16.1
																		40-49	179	25	256	22						40-44	69	19.3	167	17.3
			45-54	297	25	318	21	45-64	308	23	317	22											45-64	308	21.8	358	19.3	45-49	67	20.1	168	16.6
																		50-59	192	26	193	22						50-54	73	20.4	136	17.6	50-64	149	21.6	200	18.5	50-64	749	15.8
			55-64	292	25	322	22																					55-59	75	19.2	160	18.1
													61-80	151	16.7	167	14.8	60-70	217	27	164	22						60-64	85	20.6	187	17
			65-75	262	24	262	21	65-74	204	22	247	21											65-80	169	22.5	198	20	65-69	83	19.5	194	17.8						65-75	300	15.1
																												70-74	74	19.6	147	16.6
AV (18-...)				1464	24	1552	21		780	22	875	20		632	17.7	680	16		862	26	925	22		792	21.3	1005	18.8		907	19.1002	1806	17.1592			20.1		18		1044	17.2	1469	14.6	M+W: Average	15.7
Fiber, g/MJ			Denmark					Finland					Iceland					Norway					Sweden					Estonia					Latvia					Lithuania
			Age, y	n	Men	n	Women	Age, y	n	Men	n	Women	Age, y	n	Men	n	Women	Age, y	n	Men	n	Women	Age, y	n	Men	n	Women	Age, y	n	Men	n	Women	Age, y	n	Men	n	Women	Age, y	n	Men	n	Women
			4-5	66	2.6	64	2.6	3-4	239	2.4	228	2.4																2-5	277	2.32441	302	2.2975							n (M+W)	Result (M+W)	Result all (n=4623)
			6-9	150	2.4	141	2.5	5-6	184	2.4	164	2.4											ca 12	490	2	559	2.1	6-9	168	2.1205	179	2.18431						7-10	1503	1.9873	1.85088
			10-13	134	2.1	135	2.2																ca 15	476	2	574	2.2	10-13	93	1.95819	89	2.12203						11-14	1620	1.93244
			14-17	117	2	123	2.1																ca 18	423	1.9	577	2.2	14-17	80	2.17742	117	2.19639						15-18(19)	1500	1.65565
																																							n (M+W)	Result (M+W)
			18-24	170	2	176	2.4	18-24	47	2.2	52	2.8	18-30	131	1.72788	119	2.03671	18-29	138	2.26562	143	2.59259	18-30	132	2.01	202	2.32	18-24	135	1.86258	192	2.22763	19-34	164	1.73259	160	2.17821	19-34	772	1.89936
			25-34	190	2.1	185	2.4	25-44	221	2.2	259	2.7																25-29	77	1.7685	137	2.25516
													31-60	350	1.74794	394	2.1924	30-39	136	2.26087	169	2.85714	31-44	183	2.18	247	2.48	30-34	85	2.0574	158	2.46769
			35-44	253	2.1	289	2.5																					35-39	84	2.07089	160	2.46712	35-49	157	1.97066	181	2.42797	35-49	692	2.07314
																		40-49	179	2.35849	256	2.71605						40-44	69	2.21478	167	2.71296
			45-54	297	2.2	318	2.5	45-64	308	2.6	317	3											45-64	308	2.36	358	2.68	45-49	67	2.32564	168	2.67406
																		50-59	192	2.5	193	2.78481						50-54	73	2.30017	136	2.80313	50-64	149	2.27725	200	2.60202	50-64	749	2.14005
			55-64	292	2.3	322	2.7																					55-59	75	2.33912	160	2.8242
													61-80	151	1.91668	167	2.19454	60-70	217	2.72727	164	2.97297						60-64	85	2.54186	187	2.76423
			65-75	262	2.3	262	2.6	65-74	204	2.9	247	3.1											65-80	169	2.62	198	2.83	65-69	83	2.5025	194	2.83088						65-75	300	2.2544
																												70-74	74	2.58978	147	2.99363
AV (18-...)				1464	2.2	1552	2.5		780	2.5	875	2.9		632	1.77907	680	2.15954							792	2.32	1005	2.59		907	2.20932	1806	2.63724							1044	1.87691	1469	2.2331	M+W: Average
Fiber, g/1000 kcal			Denmark					Finland					Iceland					Norway					Sweden					Estonia					Latvia					Lithuania
			Age, y	n	Men	n	Women	Age, y	n	Men	n	Women	Age, y	n	Men	n	Women	Age, y	n	Men	n	Women	Age, y	n	Men	n	Women	Age, y	n	Men	n	Women	Age, y	n	Men	n	Women	Age, y	n	Men	n	Women
																												2-5	277	9.69993	302	9.5868							n (M+W)	Result (M+W)	Result all (n=4623)
																												6-9	168	8.85101	179	9.11628						7-10	1503	8.315	7.74427
																												10-13	93	8.17821	89	8.86558						11-14	1620	8.08515
																												14-17	80	9.09942	117	9.18133						15-18(19)	1500	6.92726
																																							n (M+W)	Result (M+W)
								18-24	47	8.45179	52	11.3977	18-30	131	7.24858	119	8.54881						18-30	132	8.28139	202	9.51072	18-24	135	7.7816	192	9.29345	19-34	164	7.24917	160	9.11364	19-34	772	7.95455
								25-44	221	9.13242	259	10.8342																25-29	77	7.37781	137	9.40646
													31-60	350	7.32723	394	9.1922						31-44	183	9.09091	247	10.1648	30-34	85	8.59933	158	10.2724
																												35-39	84	8.64338	160	10.2872	35-49	157	8.24524	181	10.1586	35-49	692	8.67925
																												40-44	69	9.25482	167	11.3175
								45-64	308	10.5699	317	12.3457											45-64	308	9.67169	358	10.9972	45-49	67	9.72095	168	11.1529
																												50-54	73	9.6009	136	11.6959	50-64	149	9.52801	200	10.8868	50-64	749	8.962
																												55-59	75	9.7695	160	11.7731
													61-80	151	8.02499	167	9.19255											60-64	85	10.6114	187	11.5325
								65-74	204	11.5425	247	13.2409											65-80	169	10.8017	198	11.744	65-69	83	10.4546	194	11.7967						65-75	300	9.4375
																												70-74	74	10.8037	147	12.4775
AV (18-...)									780	10.2893	875	12.0947		632	7.45577	680	9.0549							792		1005			907	9.22628	1806	10.9963							1044	7.86106	1469	9.35298	M+W: Average
Fiber, %E			Denmark					Finland					Iceland					Norway					Sweden					Estonia					Latvia
			Age, y	n	Men	n	Women	Age, y	n	Men	n	Women	Age, y	n	Men	n	Women	Age, y	n	Men	n	Women	Age, y	n	Men	n	Women	Age, y	n	Men	n	Women	Age, y	n	Men	n	Women
																			Both boys and girls
																		ca 10-11	636	2.2
																		ca 14-15	687	2
													18-30	131	1.4	119	1.7	18-29	138	1.8	143	2.1	18-30	132	1.6	202	1.9
													31-60	350	1.4	394	1.8	30-39	136	1.8	169	2.3	31-44	183	1.7	247	2
																		40-49	179	1.9	256	2.3
																							45-64	308	1.9	358	2.1
																		50-59	192	2.1	193	2.3
													61-80	151	1.6	167	1.8	60-70	217	2.2	164	2.4
																							65-80	169	2.1	198	2.3
AV (18-...)			1464	1.57143	1552	2.38095		1464	2.10526	1552	3.17808			632	1.5	680	1.8		862	2	925	2.3		792	1.9	1005	3.1
Fiber, g/10 MJ			Denmark					Finland					Iceland					Norway					Sweden					Estonia					Latvia					Lithuania
			Age, y	n	Men	n	Women	Age, y	n	Men	n	Women	Age, y	n	Men	n	Women	Age, y	n	Men	n	Women	Age, y	n	Men	n	Women	Age, y	n	Men	n	Women	Age, y	n	Men	n	Women	Age, y	n	Men	n	Women
			4-5	66	26	64	26																					2-5	277	23.2441	302	22.975							n (M+W)	Result (M+W)	Result all (n=4623)
			6-9	150	24	141	25																ca 12	490	20	559	21	6-9	168	21.205	179	21.8431						7-10	1503	19.873	18.5088
			10-13	134	21	135	22																ca 15	476	20	574	22	10-13	93	19.5819	89	21.2203						11-14	1620	19.3244
			14-17	117	20	123	21																ca 18	423	19	577	22	14-17	80	21.7742	117	21.9639						15-18(19)	1500	16.5565
																																							n (M+W)	Result (M+W)
			18-24	170	20	176	24	18-24	47	22	52	28	18-30	131	17.2788	119	20.3671	18-29	138	22.6562	143	25.9259	18-30	132	20.1	202	23.2	18-24	135	18.6258	192	22.2763	19-34	164	17.3259	160	21.7821	19-34	772	18.9936
			25-34	190	21	185	24	25-44	221	22	259	27																25-29	77	17.685	137	22.5516
													31-60	350	17.4794	394	21.924	30-39	136	22.6087	169	28.5714	31-44	183	21.8	247	24.8	30-34	85	20.574	158	24.6769
			35-44	253	21	289	25																					35-39	84	20.7089	160	24.6712	35-49	157	19.7066	181	24.2797	35-49	692	20.7314
																		40-49	179	23.5849	256	27.1605						40-44	69	22.1478	167	27.1296
			45-54	297	22	318	25	45-64	308	26	317	30											45-64	308	23.6	358	26.8	45-49	67	23.2564	168	26.7406
																		50-59	192	25	193	27.8481						50-54	73	23.0017	136	28.0313	50-64	149	22.7725	200	26.0202	50-64	749	21.4005
			55-64	292	23	322	27																					55-59	75	23.3912	160	28.242
													61-80	151	19.1668	167	21.9454	60-70	217	27.2727	164	29.7297						60-64	85	25.4186	187	27.6423
			65-75	262	23	262	26	65-74	204	29	247	31											65-80	169	26.2	198	28.3	65-69	83	25.025	194	28.3088						65-75	300	22.544
																												70-74	74	25.8978	147	29.9363
AV (18-...)				1464	22	1552	25		780	25	875	2.9		632	17.7907	680	21.5954							792	23	1005	26		907	22.0932	1806	26.3724							1044	18.7691	1469	22.331	M+W: Average

[truncated: 22 more sheets: Alcohol, Vit A, Vit D, Vit E, Vit B1, Taul1, Vit B2, Vit B3, Vit B6, Vit B9, Vit B12, Vit C, Na_Salt, K, Ca, P, Mg, Fe, Zn, Cu …]
